# Supplementary material for: Systematic Study of Resveratrol Nanoliposomes Transdermal Delivery System for Enhancing Anti-Aging and Skin-Brightening Efficacy
Source: Molecules. 2023 Mar 17;28(6):2738. doi: 10.3390/molecules28062738 (PMC10058087; doi:10.3390/molecules28062738)
Supplement: Supplementary file 1 [file molecules-28-02738-s001.zip]

Archive with 3 entries (3 files):
- Informed consent (English version).pdf
- Informed consent (Original Chinese version).pdf
- Supporting Information.pdf
